# Supplementary material for: Identification of an Exopolysaccharide Biosynthesis Gene in Bradyrhizobium diazoefficiens USDA110
Source: Microorganisms. 2021 Dec 1;9(12):2490. doi: 10.3390/microorganisms9122490 (PMC8707904; doi:10.3390/microorganisms9122490)
Supplement: Supplementary file 1 [file microorganisms-09-02490-s001.zip]

Archive with 2 entries (2 files):
- Supplementary Information_2nd Revision CS241121.pdf
- Table S3 List of glycosyl transferase homologs _2nd Revision CS241121.xls
